# Supplementary material for: Untargeted pixel-by-pixel metabolite ratio imaging as a novel tool for biomedical discovery in mass spectrometry imaging
Source: eLife. 2025 Mar 18;13:RP96892. doi: 10.7554/eLife.96892 (PMC11919253; doi:10.7554/eLife.96892)
Supplement: Figure 8—figure supplement 1—source data 1. [file elife-96892-fig8-figsupp1-data1.csv]

V1	V2	clustergroup
-11.3149999778934	-13.8189313680769	3
-9.90249649749072	-6.91993726460436	3
-9.37070708747336	-6.18211391051715	3
-11.3039209330715	-13.8243364517464	3
-9.35557147776004	-6.17557363551994	3
-8.43795235938306	-6.18888605027864	3
-8.90213404420462	-6.75777639470765	3
-8.49448035784982	-6.96801812164632	3
-7.80799014830689	-6.84337836647577	3
-5.15415880643526	-6.4868308434894	8
-4.03868063293011	-5.7368760297682	8
-2.62691905947321	-4.54153935138531	8
-1.53418560118756	-4.05664389311331	8
-2.38158394728295	-4.94034261898775	8
8.25077363903568	-9.5681980461949	7
-27.7999192783514	22.6391624471673	9
-27.7880104573306	22.6516768940741	9
-27.785150803744	22.652242660509	9
-7.01506939904501	6.42250073842844	2
-27.7854892507436	22.6547013962741	9
-27.7928264207678	22.6528836614474	9
-27.7869716309637	22.6517976810555	9
-27.7779716863659	22.6626990338635	9
-27.7878074980267	22.6527358615945	9
-27.7935280057087	22.6575041483009	9
-27.7910591052261	22.6509883039681	9
-27.7865315363306	22.6473203794312	9
-27.7802727397759	22.6646552963474	9
-11.3807848687468	-13.7215776950146	3
-9.33112390855927	-7.23466196162039	3
-9.15072631744026	-6.98304883374427	3
-9.07081213310031	-7.3304584502547	3
-9.04981388206741	-7.09318034403033	3
-9.4663930638267	-6.76334644280821	3
-11.4449470653167	-13.559890268535	3
-11.3021887879537	-13.7718000499377	3
-11.325926144142	-13.8488752564191	3
-11.2690393240069	-13.9131573158351	3
-7.97459280121488	-5.82227661094632	3
-8.64151354317684	-6.70401126423643	3
-5.15580198125324	-6.89045070773635	3
-5.90773148808943	-6.76555120294276	3
-6.0333354434461	-6.56785235190641	3
-4.93371248621415	-5.94708095986374	8
-6.60826060823373	-6.92987493084836	3
-7.49229043127346	-6.93469268599261	3
-6.99773523886013	-7.09798119964863	3
-3.92305214132229	-5.45904006534886	8
-2.46855084958996	-4.95436452542882	8
-4.49502402251319	-4.3452026162959	8
-4.036663603278	-4.52484564338748	8
-5.16800298840932	-5.97394430265954	8
-6.1447318585107	-6.67900108044108	3
-4.72464748809667	-6.25678620769398	8
-4.41185944741423	-6.56157358466132	8
-4.56413930218559	-6.43040694074163	8
-4.00199176276513	-6.9416303868356	8
-4.52155788540583	-6.95375615192804	8
-4.78956029297765	-6.56104105002298	8
-7.95296532164719	-6.01542457906025	3
-9.13902695055585	-6.26168102653193	3
-9.14114758885324	-6.54870362874983	3
-9.40528663343358	-6.1670982345364	3
-9.37858579027228	-6.11164086493319	3
-11.0481373186232	-10.7798312467393	3
-27.7891974053848	22.6489667242341	9
-27.7845466393546	22.655139190056	9
-27.7887704498475	22.6537202684368	9
-27.7982980022734	22.6361626717159	9
-11.2048979703924	-12.0574295976156	3
-11.4182933480538	-12.831990723857	3
-11.5583172709125	-13.5748500666092	3
-11.5647577126199	-13.4440201009025	3
-11.6008269712111	-13.805340587702	3
-8.72987800926893	-7.45742405778209	3
-11.5212773870952	-13.498925769977	3
-7.44009769647137	-7.16834276443176	3
-8.93801932302734	-7.25167998928166	3
-11.3274143261453	-14.1050752300616	3
-8.65171279984449	-6.7431904389409	3
-7.59023122824804	-6.84905398500522	3
-11.3323334642722	-14.0675804147755	3
-7.96313528543664	-6.69038280668772	3
-7.99053182694809	-6.56365144397463	3
-4.63704436019063	-7.06311346592315	3
-4.67455355033706	-7.04864994267789	3
-5.08585059015005	-6.32730180994775	8
-4.59443236413517	-6.38728898766186	8
-3.44233996224909	-5.77606322289283	8
-4.95995684630943	-5.34446195757194	8
-4.77640172737009	-5.41863948658047	8
-4.9136433243411	-6.23192952066267	8
-6.22597169410272	-6.20609633846881	3
-6.74748882004203	-7.42242970450535	3
-5.41178552215092	-6.38474094930591	8
-3.54317384200848	-4.6160139187675	8
-4.91146877410272	-5.79529982185457	8
-5.15916332112967	-6.27530455589488	8
-5.82086318041427	-6.19400400752197	3
-6.28658511210636	-6.65113138325032	3
-5.84332560644324	-6.25048980706592	3
-6.20229607035363	-6.63304638801146	3
-5.33329260344555	-5.81184729954187	8
-5.33381349754634	-6.68950638024117	3
-4.61613602151601	-7.06152223866888	3
-4.67633501588453	-7.03236095492205	3
-8.51711463193366	-6.51914343445505	3
-9.40526769147184	-6.13364009139498	3
-8.98516154898572	-6.65912271368876	3
-9.46710182045765	-6.48399976973081	3
-8.72555226131542	-6.76359126662059	3
-7.68415876574867	-6.62567343372399	3
-11.1092172226278	-11.1691832306846	3
-8.40618473701604	-7.1345065974916	3
-9.02381330447604	-7.09522214016038	3
-11.110392564475	-11.3765453121909	3
-7.71124619737532	-6.40957162902094	3
-10.719546643009	-10.0456857292782	3
-9.23632536119649	2.91643754550713	8
-9.28592937333516	2.96819648384718	8
-6.85787560000438	-9.85552853779508	3
-27.7864257468742	22.6548553412477	9
-6.84751673154566	6.32132739138277	2
-8.44507947303231	-7.33008465238634	3
-9.25429054502214	-7.36902853144399	3
-11.4128953250077	-12.8101036427053	3
-11.4002948440862	-12.7565690916885	3
-11.6288378939631	-13.5973216247557	3
-11.6551898587044	-13.3775425830554	3
-11.567413618547	-13.1430631821891	3
-11.6229035853357	-13.4237160697767	3
-11.5041434061277	-13.0226455940085	3
-11.5297496045339	-13.067920470584	3
-5.69309480523691	-6.51303756090301	3
-5.99625914233838	-6.63606090476957	3
-7.19343644168441	-7.5952902881596	3
-11.6605318700834	-13.9512342909227	3
-6.27624211468077	-6.57809748171211	3
-7.13785910497491	-6.99771310651658	3
-7.60561496529768	-6.66617340617124	3
-7.71211996564631	-6.6653435859576	3
-7.77229601385833	-6.37825873569833	3
-11.050741212558	-14.3928398567187	3
-4.57653709526558	-6.45063124852355	8
-4.59894581326454	-6.46167717053799	8
-4.47607627258012	-6.92441493984473	8
-5.00524259674051	-5.96817956026161	8
-3.69754529144562	-4.40644252951245	8
-4.46507136549827	-3.78224423035421	8
-1.21226985143779	-4.88434273802897	7
-4.34402649802488	-3.93192589111202	8
-4.32371365933397	-3.0660247863012	8
-5.15048900938009	-5.47126313489389	8
-5.60488852074146	-5.31244848028421	8
-5.35760002258259	-5.14713372162978	8
-3.87803826893306	-4.7100427462594	8
-3.43124731498548	-5.26290455190817	8
-5.13089589383215	-6.01830105362935	8
-6.21369998775721	-6.34339914643097	3
-5.37451045234579	-4.91345333677223	8
-4.04800574499594	-5.78379281730752	8
-4.65454755038545	-5.94629188975846	8
-5.05468562515665	-5.93197038359861	8
-3.75324116166848	-4.8729000419084	8
-4.6074081720602	-5.41817229325793	8
-4.75324892508383	-6.95871067339295	3
-4.39794689035603	-6.94418577017841	8
-7.29806214990567	-6.70709560122199	3
-11.1706427276786	-14.2449379314947	3
-8.50239438833691	-6.52164168739571	3
-8.89293085598414	-6.8245875403882	3
-5.00490906018409	-6.30991147826712	8
-11.4736827153357	-13.4762782920821	3
-8.1684132465115	-7.28629970873673	3
-9.16561895740903	-7.14478238941023	3
-9.19746112672916	-7.22076007041975	3
-8.96081846684605	-7.42771932336691	3
-11.3307807108538	-13.8052205796307	3
-9.50416116272027	-6.84919072857131	3
-11.2594635837845	-13.8781469602267	3
-9.92087842070107	-7.11526496312288	3
-9.83476695425451	-7.12938149704669	3
-11.1393841421684	-11.8821573224076	3
-11.0446232167757	-10.8022284318088	3
8.23169666700217	-9.57498254817087	7
-27.8145403719719	22.6730889519298	9
-27.7913739845348	22.6500308402068	9
-11.0536959481946	-10.83018548904	3
-11.2928798822438	-12.4087126757877	3
-11.1302361702952	-11.2471365800848	3
-9.18652777339177	-7.47989719560165	3
-11.5742752286055	-13.9577240040405	3
-11.4619140986166	-14.0848864041578	3
-11.6233425998495	-13.3820786650946	3
-7.20067124997774	-7.370136607503	3
-11.5377539240693	-13.0531215897761	3
-11.2009794096853	-12.0767850782157	3
-4.77406434656114	-6.26073377515749	8
-6.00099104471957	-6.18883627198675	3
-5.17153203718522	-6.0256626268005	8
-11.6324752751279	-14.0140504091067	3
-6.04069173708891	-6.61792838786891	3
-5.9815802689636	-5.55189702565207	8
-5.10909528246861	-6.03749767204101	8
-4.09722921591522	-4.60560883541935	8
-5.13323526305085	-6.2948221791922	8
-5.32377766007756	-6.46104935677533	8
-5.25194447240487	-6.23863775152364	8
-11.3266667818367	-13.3852966910133	3
-4.62968813149416	-6.57698997808236	8
-4.81071872872236	-6.72120197338904	8
-2.55594817510867	-6.25150689295948	7
-4.76686805834112	-6.06111806936942	8
-4.53303371052051	-4.92488269047257	8
-1.50267211833905	-4.83944631480413	7
-4.68347739254122	-3.2334307619046	8
-2.70259328339807	-1.88795187831514	8
-3.51796945999294	-3.40175121309177	8
-3.43198855352743	-2.78915394949125	8
-4.24450863263232	-2.92455673047263	8
-3.73616370265042	-4.14796590558894	8
-4.73382949076593	-4.14256525112566	8
-4.95634229870157	-5.09341623583783	8
-5.1237618056818	-5.00390227421201	8
-3.77500277006383	-4.81970568677206	8
-6.17913675075225	-5.97622995307769	3
-6.05292944368173	-5.11956239987583	8
-4.10174885789881	-4.5347139115619	8
-4.26947100722606	-4.16093344346498	8
-4.34543415962257	-3.33892067752755	8
-3.95957166584251	-3.46068316656229	8
-3.99720564598537	-3.24830042403845	8
-4.52063542475244	-4.48922893502803	8
-4.56893251667669	-5.81053157013941	8
-3.33728247156419	-6.22575732254933	8
-4.49103723553766	-6.94673849950609	8
-7.75637312793142	-6.27984226856021	3
-3.16790990784574	-7.18707760235314	7
-8.27760856863475	-6.5936908618691	3
-4.83760682864482	-6.69934317414184	8
-6.69728110478781	-6.8069778181193	3
-5.13021867751623	-6.78728262431781	3
-7.1283258745669	-6.95389128818731	3
-6.98264295304593	-7.00731601653607	3
-7.1801497793639	-7.20128883462218	3
-7.44449590358836	-6.95309372362236	3
-9.02452310517769	-7.46928931316588	3
-8.70055683619036	-7.73029458972044	3
-11.613435000746	-13.6244814912308	3
-8.81751678162561	-7.5772555752502	3
-9.41163468331719	-7.37351553205834	3
-9.70477239532316	-7.37062324770069	3
-9.59068609830397	-7.44959581652958	3
-11.0833053118352	-11.8442980832124	3
-10.8919330112047	-10.3958336888703	3
-7.07100978480354	6.45801225372711	2
-9.46569277488812	-7.55063791671299	3
-8.26494618716465	-7.1736795660828	3
-11.5578305069217	-13.3882934184185	3
-8.71608666942553	-8.29462572436991	3
-7.78990660512309	-8.6537246598171	3
-11.7487885899733	-13.720440598206	3
-8.41825956440409	-8.42100265246566	3
-7.18244414638819	-7.66252676393558	3
-6.93697810582777	-7.28292003776454	3
-7.13788373478951	-7.49121078693267	3
-6.43389535098034	-6.7611050844721	3
-5.47169641930302	-6.08206163091052	8
-6.34406066711965	-6.63031780433648	3
-11.2831809044272	-12.4846682403536	3
-4.60420712236498	-6.22822465608341	8
-4.48107599264748	-6.08467936711962	8
-5.15510984154779	-6.47218667914428	8
-4.116705363111	-6.16462277413491	8
-4.5156818430278	-6.11823619649244	8
-6.02131139005264	-5.9026586068552	3
-4.21621684725844	-5.11091109606983	8
-5.32739717218265	-5.86585771352712	8
-4.78022192356668	-5.92039707491139	8
-5.55880709932335	-5.23296706367492	8
-4.98657489300597	-5.57815430609737	8
-3.50954435154261	-6.15718406281209	8
-4.24697188582141	-6.72805520463461	8
-3.42791761829621	-5.94471016830831	8
-3.90221783577061	-4.5764501060841	8
-2.83230106576482	-3.89373153106871	8
-1.41068682706691	-4.02541581806817	8
-1.6857355835849	-2.65152433640742	8
-2.69745292081896	-1.9845728061434	8
-0.986378114838627	-0.912446379553075	4
-1.89332808760754	-2.32456537354001	8
-4.12889314854051	-3.10526057357708	8
-4.92471021574755	-4.49292326880888	8
-5.14940296576137	-4.37120200252589	8
-5.36630281265846	-4.69583056800751	8
-4.73732380937556	-4.56033938255828	8
-4.40465284693077	-4.5775091135727	8
-6.1892249012151	-5.85509789385839	3
-5.11667849106369	-4.94380467544845	8
-4.29220032727799	-5.1909667714032	8
-3.8601899542636	-2.6766148270158	8
-4.25026820614473	-2.3428246868622	8
-3.59159711595704	-2.5083165555537	8
-2.66453306932951	-3.04868027164554	8
-2.86211555421254	-3.6677367845819	8
-3.41836012452202	-3.6380747818033	8
-1.45421599305753	-5.39959843922031	7
-2.31393490490164	-5.63492346685504	7
-2.45364885502595	-5.15659182730364	8
-3.63188386111013	-5.99741640283873	8
-4.21144704153782	-6.37356042421403	8
-3.34426826546856	-4.83342896640101	8
-1.77552815184732	-6.72766142770406	7
-4.81588071212158	-6.2986856356665	8
-4.48838909037089	-6.41655688870699	8
-4.8877358167636	-6.15217321378287	8
-5.28951282342346	-6.42443520091342	8
-7.25924037818531	-7.51119369181625	3
-6.82900970553155	-7.04098753564524	3
-7.87846708817764	-7.64914452577399	3
-8.06988707925991	-7.64566361488862	3
-8.68754633782432	-7.80608788271899	3
-8.52366165361996	-7.9453348358865	3
-8.70155581360801	-8.28546904093722	3
-8.97954778510076	-7.76869613977752	3
-9.21260829738761	-7.434153171471	3
-9.53319873821945	-7.46530559027462	3
-9.69340765704719	-7.1471086080505	3
-11.1544970716044	-11.7848245405631	3
-10.9953924716606	-10.6093696718808	3
-9.19092885896736	-7.60906639215753	3
-8.63574296637136	-7.83034286456388	3
-8.00138269394609	-8.04802416689265	3
-11.7003162620431	-13.5535971024975	3
-7.42705850085439	-8.39956094384058	3
-7.25480985425551	-9.01719088530142	3
-6.99012021553093	-9.3220245385048	3
-7.13242264640223	-8.24396008026282	3
-6.11388707665735	-6.1321013732492	3
-6.05406174918324	-5.6876528306508	8
-4.75798136371186	-4.6471741475445	8
-4.792294969269	-4.67840457321612	8
-4.42796571372311	-5.12736062521562	8
-6.19634754984769	-4.29556032745196	8
-4.41976386214438	-4.23832633178798	8
-3.50157286457263	-5.08865144939901	8
-3.97817750656441	-4.46857060392894	8
-4.75195579775661	-4.60348784568175	8
-3.19816998936698	-4.30720288153603	8
-4.72436201479708	-3.58310332470236	8
-3.92309378600731	-3.76487651215805	8
-4.58648059020918	-3.90074651167849	8
-3.95397650124519	-4.90398415371595	8
-3.01852966429289	-4.72475132308678	8
-2.25848764236155	-4.38300426314501	8
-3.7124322129364	-4.47684237204051	8
-3.13387499694348	-4.53827369991814	8
-2.90755383883104	-4.78874018869889	8
-2.84634718817778	-3.80191337918935	8
-1.12187885968566	-3.65943209663654	8
-0.390067137921978	-1.54096010100098	4
0.601968708936876	0.805698030850459	4
0.0842701038968531	-1.04925401094734	4
-0.523148746740144	-0.203598778006368	4
-0.533543019975312	-0.835436494955003	4
-3.32331594336024	-2.67190786057616	8
-3.20797094786439	-3.80673430876475	8
-5.65245501952038	-3.87042127122235	8
-4.05107331441499	-5.40917125432552	8
-4.19738095455074	-4.29068590004764	8
-3.88369128055511	-4.34186387613046	8
-5.7735771693465	-4.68013878907636	8
-5.64796032304259	-4.72314173659121	8
-3.83145325358395	-4.54851091035807	8
-5.0640926549917	-2.20940174163932	8
-2.5684956126619	-1.48139524841881	8
-1.99856481623786	-1.55216032995399	8
-2.37004828222588	-2.0119018078325	8
-1.00927908877744	-1.31469663907907	4
-0.995714542421846	-2.52313093649071	8
-2.34359749025996	-3.33904639689334	8
-2.66872568769796	-3.33280488414713	8
-1.35266936170705	-5.34929845351872	7
-3.41913811443518	-5.20530432468523	8
-3.84170741870744	-5.75274311879157	8
-0.588969837385778	-3.48685727244257	7
-3.81884252566532	-4.5485022074565	8
-4.48356426498775	-6.07443523240908	8
-4.98605914635851	-5.13460717069755	8
-4.2927783516647	-5.65496116685285	8
-4.51495838363586	-5.58109383097643	8
-4.67994907072932	-5.90982724480634	8
-5.58586232554113	-6.22031022852316	8
-6.49606305357079	-6.79831211365382	3
-6.61313098873816	-6.95786924762784	3
-7.62399905577636	-7.79008996986188	3
-7.50112807880054	-7.82613172607766	3
-11.5592366377604	-14.0554633254379	3
-8.28651781498772	-7.91341423151144	3
-8.33716762303635	-8.0019388816809	3
-8.17568088507688	-7.7624297919225	3
-11.554380117083	-13.9691878271126	3
-9.33345233587332	-7.70288820525637	3
-9.50094085694661	-7.75005486090252	3
-11.2966748742773	-12.4711190154478	3
-9.26473300278622	-7.66876938977769	3
-8.61390182701162	-7.83331161189789	3
-11.6813092301413	-13.7551624048077	3
-11.6778590695718	-14.2447141885198	3
-7.33133741275705	-8.85029405836148	3
-6.95500507054339	-9.05194398787968	3
-6.96034890528245	-8.14050794163896	3
-6.61282363797135	-8.32647094232555	3
-6.18470394360118	-8.39682611986756	3
-5.98790925692839	-3.77817738936182	8
-5.35852429372465	-3.52419797605815	8
-4.57911582949505	-5.44830680100957	8
-5.00361140827036	-5.85802156970599	8
-5.84477035505046	-4.94014488010876	8
-4.55479150055337	-4.08594189921751	8
-2.51397923415823	-4.1276684512408	8
-4.94589927811995	-3.83601303626743	8
-3.72249469507649	-4.18446752790561	8
-4.07187683168998	-4.23555035719972	8
-3.21321725780543	-3.80406794328846	8
-3.47310630823756	-3.62198609861425	8
-3.30344635390061	-3.86203317713601	8
-3.70787752012453	-3.00497573428547	8
-2.86177752214485	-3.56644071903768	8
-3.10970990801127	-3.33665266503645	8
-1.73620150864154	-3.93111598229375	8
-1.50469844452837	-4.76420783079292	7
-1.93189586999607	-5.14938786827731	7
-2.09079577510441	-4.13691724081454	8
-3.22715804760917	-3.45061053818038	8
-1.16381954338024	-2.05348191002029	8
0.452899510432493	-2.09180450392904	4
4.76078840985014	0.328863345424908	6
5.63347117251441	1.59700226002126	6
4.3717059740134	1.28930227637484	6
-0.513076145881545	-0.139563871040285	4
-1.22659587164298	0.0173356171625651	4
-3.10788841378554	-1.03756058505243	8
-3.78346535991967	-3.2455501410115	8
-5.50936833647378	-3.71383023336904	8
-4.63846457822415	-4.60516159190824	8
-3.27287206848779	-3.14581127011961	8
-5.46879480610452	-3.18960602270851	8
-5.30066077960085	-4.75576870526963	8
-4.07092100044802	-3.27949686837048	8
-4.18196431761279	-3.69342867514359	8
-4.08822584960978	-2.40480809663323	8
-2.99381997869729	-1.51083069815292	8
1.44224412214029	-0.34895094363579	4
-1.87235112609844	-0.534278892727206	8
6.13906506082416	0.221993120544591	6
-0.0258232780331424	-1.96447486560951	4
-0.937467629996454	-2.72071528288596	8
-2.39286119006713	-2.6143012518231	8
-1.5588945893332	-4.52906243758852	7
-1.18299924101219	-4.86264307340744	7
-2.85321961095117	-4.5124326245029	8
-2.51800140648521	-5.66532121570928	8
-3.78760953159694	-4.32404580845551	8
-3.05173843172609	-4.61693871574108	8
-11.0251882140278	-10.7017046238638	3
-3.56192668720031	-4.7097419579837	8
-3.20883393598663	-5.0532403474091	8
-4.62095756103502	-4.69407232035397	8
-4.39311482340249	-6.12975826312229	8
-4.27944246246421	-4.44901110766843	8
-5.07997107328389	-6.0750128918154	8
-6.23613842156699	-6.5205336871079	3
-6.69462151362554	-7.09655555987921	3
-6.61676195667639	-6.82603786281778	3
-7.36403252453459	-8.38048304285596	3
-11.6655231428501	-13.9581529173382	3
-8.44254015455421	-7.66729978752845	3
-8.28055340405901	-8.16764177140502	3
-8.04657142652943	-7.97952129483437	3
-8.52032093380794	-8.15276657723187	3
-8.24285942054266	-7.75178210410745	3
-11.5657589837718	-13.3092373179744	3
-11.180401955287	-12.2529012645213	3
-11.4776932638258	-12.9045171310511	3
-11.6652094133959	-13.4962656489297	3
-11.7312710872089	-13.902517954452	3
-6.80405459742649	-9.0607947646878	3
-6.81935111992447	-8.19317868769805	3
-6.39651488745041	-8.44450204989277	3
-6.32137091451469	-5.66958350388384	3
-5.98268598366265	-7.91019965305542	3
-6.21848044989056	-8.23395618635907	3
-5.82505326870976	-3.46157462939271	8
-3.85419430628792	-3.51525012311479	8
-5.62521250014754	-3.75897109066504	8
-4.22042032782818	-4.24682296655617	8
-3.05158890912307	-3.47610358665449	8
-5.64920220813471	-3.44199537579986	8
-2.79914622342189	-3.28486859662094	8
-1.74552987366484	-2.3247969280896	8
-3.04686209221291	-2.73705182142276	8
-3.42111465817474	-3.11769713884378	8
-3.02925215646665	-1.52626349259349	8
-2.26763889216635	-2.37219910584821	8
-1.71778288425024	-1.40862705448369	8
-2.5899487621276	-2.70312400483578	8
-2.8917085049419	-2.99525017125729	8
-2.80792265340651	-2.88729041770731	8
-1.28703940583097	-3.03797208762384	8
-1.54436520616976	-3.86452356182689	8
-0.597913250725017	-4.41678103639244	7
-1.1470438936193	-2.80744824769114	8
0.913321227277713	-2.21179833977688	4
-0.437365592778536	-1.21152825897143	4
2.95754492242825	0.717089894141434	4
3.96932004141361	3.67889680281568	1
5.16877757732287	0.774980391542335	6
4.73017053300664	1.67911384067131	6
4.15462660417832	0.70552442280856	6
-1.28638953393313	-1.15096161125949	8
-2.27882725087333	-2.13989385419018	8
-3.47612256126109	-3.25817267698879	8
-4.46452599855749	-2.75515413172934	8
-5.3416137291656	-3.43841897920743	8
-3.29711272246776	-4.06027677342502	8
-4.22787734010478	-4.26700999353575	8
-4.54890793526461	-3.65718126379538	8
-4.25123248430551	-2.18017680863024	8
-4.90003355302469	-3.82118552056922	8
-3.50611100049834	-0.191784913588337	8
-1.39260449065488	-0.0921380698372557	8
5.29227696738695	0.67268229441117	6
5.32655471425007	0.72085860231515	6
3.66359752490845	1.74918560728874	6
4.26233070501988	0.689149206228177	6
5.00462686462789	-0.181822325176814	6
-0.0456412665553126	-2.64344722838976	4
-1.60631438333388	-2.83608135713658	8
-1.91918705720758	-2.72732960645988	8
-1.42172420217626	-4.06359681804197	8
-2.91117806142891	-3.23101214318308	8
-3.13075039278323	-3.5953721396129	8
-3.69979777881361	-3.60838107416451	8
-4.00529581956537	-4.09492133448998	8
-3.93397841207005	-4.17246661643558	8
-4.45552199818941	-3.79322704931634	8
-3.51807452481927	-4.32508323683126	8
-3.74979618246267	-4.18739954422885	8
-4.22397489794327	-5.26018444275834	8
-5.06503277902481	-4.47835908996952	8
-5.43036084297954	-5.71679728747168	8
-5.08695770265868	-5.29625506996525	8
-6.05392122504404	-5.71977731043146	8
-6.64682495328365	-7.41979950789356	3
-6.14539579808834	-5.80644881683047	3
-6.77996024080347	-7.82778725609944	3
-7.21657095076472	-8.29818125374148	3
-7.1668554684478	-7.72351766369288	3
-11.76739064969	-13.7790357117144	3
-11.6681308719964	-13.5749114004243	3
-11.6521369910202	-13.9777284055132	3
-7.84149338979169	-7.71872086918695	3
-9.4670861579877	-7.75167808036785	3
-11.5297091395466	-13.1148527289553	3
-11.7928727851274	-13.7614567260095	3
-7.17117478273931	-9.16182486119892	3
-6.91182120998821	-8.75085268525169	3
-11.6968843353473	-14.1325936273446	3
-6.06920776002884	-8.23353977994449	3
-6.16646311126065	-3.28944620482576	8
-6.11429154988188	-3.91219324142357	8
-5.69885298524845	-2.61700403939133	8
-5.80632199295283	-3.87825801897621	8
-2.97038918066161	-1.58075571716103	8
-3.33728926446815	-2.83167900519179	8
-2.81483973941992	-1.56567936427988	8
-3.96666199855206	-2.84327619214225	8
-4.05396207732828	-2.62622656442595	8
-4.74802195410499	-1.81827563569543	8
-3.99516615668341	-2.23821658769573	8
-1.84367892840311	-2.14473439398683	8
-2.90199817100704	-1.45137847347297	8
-1.75296821165386	-2.7139030311927	8
-2.94101176705049	-1.92128571016106	8
-2.37421800118167	-1.58434891368478	8
-1.74576990077028	-1.03066822407489	8
-0.935193109250949	-1.47140214039792	4
-1.68217464579462	-1.34082582630838	8
0.801704302802687	-1.48826633530472	4
4.86930227553578	-0.371336132337502	6
3.07366912124995	-0.711062292205515	4
5.65696347322626	-0.172427912025797	6
4.48250616382431	-0.712802976604872	6
2.95993306027473	2.16386789306553	6
3.32714152608809	1.51350205769426	6
3.9324846099977	4.58870936346793	1
3.07292797612875	4.66785525670041	1
4.20793750637245	4.18637307786	1
4.76600708566291	0.948086079030258	6
-1.18232099479585	0.30436620178527	4
-3.17707104395455	-0.338853015202744	8
-3.8363343268238	-0.0891845438151957	8
-4.49223834473972	-2.21035678064277	8
-5.04422301275024	-3.2029839838081	8
-3.2008321256542	-3.08176145423904	8
-3.78083359680001	-3.05125888243279	8
-4.18238826794112	-4.03930443059119	8
-3.21329340590983	-3.5790150187261	8
-3.68382076239954	-2.83870032802078	8
-4.52975417612075	-1.8489187145308	8
-3.26616043529742	-0.726238726006615	8
0.884487798348877	0.31713706000909	4
0.302306604211307	1.04892893093441	4
2.11384956944247	1.60863593961228	4
4.29980221437952	2.20714762118651	6
3.80066411988218	3.51432318388945	1
4.80528808728197	0.826319533754833	6
3.52912057999317	0.346712898010507	4
5.22599103151523	-0.04501752288717	6
-0.282720320746372	-2.70105080410051	4
5.72384543841815	-1.16653739069707	6
-0.968509631996672	-1.87085573312435	8
-3.13738234158048	-3.77403029249352	8
-3.55943501703703	-3.00288071231474	8
-1.70637119598892	-3.10811312193419	8
-2.81535037158381	-3.60262251013827	8
-3.94930420256932	-2.87441634282209	8
-3.48498343006633	-2.93980498808369	8
-3.92827438217269	-3.2418617553106	8
-4.6437594039882	-3.84585217330268	8
-5.09777856273696	-3.46892087968853	8
-3.68843996232584	-3.54372744915708	8
-5.38180644976545	-5.55097806928183	8
-5.23709622358315	-5.68301169955052	8
-6.20276128415324	-5.76623219091498	3
-5.56646316657105	-4.14682232110456	8
-6.15799568473395	-5.86321411487262	3
-11.5773085090379	-14.4615393201151	3
-11.7322394653835	-13.8722388361114	3
-6.64935045804805	-7.75576892289079	3
-7.26900676094281	-7.69029828935115	3
-7.77420860871583	-8.72278321524427	3
-11.7732392656505	-13.8021353141971	3
-8.79707324460311	-8.3403713490223	3
-9.30810273086717	-7.82878583631028	3
-8.66191733109903	-7.8867688055554	3
-11.4895267732289	-12.7646095520171	3
-11.7305200310532	-13.5836283779675	3
-7.00562462290677	-9.62338726728512	3
-6.93608147203479	-8.77563501941705	3
-6.24521254093199	-8.44746386586938	3
-5.81303109499417	-7.73918044097886	3
-6.07256709145936	-2.38230636553781	8
-5.39012397556955	-2.59132962135378	8
-5.23429806455825	-2.38058800355828	8
-5.25405078453258	-2.54434445242694	8
-5.39734744236043	-3.04771300647495	8
-4.43871426986126	-0.415863646609155	8
-3.95183748913488	-0.644995416567203	8
-4.40517429932146	-0.771042280422784	8
-4.25699050642107	-1.43912861381732	8
-3.19009696103933	-2.16755146609051	8
-2.52299146531936	-1.22992186862978	8
-1.94953340949071	-1.49944907700079	8
-3.02026011058998	-1.03216557367106	8
0.37572864439136	-0.582792859944289	4
0.00681304188633425	-1.01887478968443	4
-0.345972953038142	-1.23961816868162	4
3.86916570402489	0.826072797544263	6
3.18628833458582	0.591013472062611	4
4.29918590835748	1.60015090258863	6
5.68762594534155	1.05059084902004	6
3.89156045304276	1.03998983671577	6
3.89127284907655	1.22161439194907	6
4.87545429315274	2.4605723091405	6
4.17465591794562	3.1398661448943	1
4.88710812266736	3.87305921887007	1
3.62224514025934	5.53363859684624	1
2.92484120809237	7.28031700529441	5
4.94437147702004	6.79375741415644	1
4.86904648355675	7.41388916456574	5
5.36679871632412	4.16081758135205	1
6.52251027215539	1.57697033520217	6
0.478074672706628	1.03385229323262	4
-1.93756226775777	-0.862941300462905	8
-2.15671851440565	-1.47469547368306	8
-2.66192959997242	-2.30036374099741	8
-4.68567322329588	-2.52321649557352	8
-3.44916373381693	-3.17412563495588	8
-2.79375339961011	-3.63965482063414	8
-4.19132137290936	-2.39966109758042	8
-4.22169619667778	-2.58344206932144	8
-2.69448062829931	-2.54078811884228	8
-3.77146987959715	-2.01857810951103	8
-1.9500756751804	-1.10356387551721	8
1.34460992602042	0.932327062891223	4
-0.0475222938014942	0.143285145820818	4
4.87270927434217	4.06132038470866	1
4.40372657050494	2.29348577698539	6
4.73248875060434	1.64568908526645	6
5.36734966217282	1.65724369394318	6
4.38529087556103	1.18584868056634	6
3.86498237916869	0.958657232208258	6
2.35441655593524	-1.03839933236442	4
-0.442177993846298	-1.67853611252438	4
-1.23949066333025	-1.37882437882517	8
-0.671673214652707	-1.79492453825772	4
-0.896808540043023	-1.89711827776664	4
-1.500768819871	-2.85238086065019	8
-2.7183879647051	-3.10817554732446	8
-3.40646505417482	-2.65233564032326	8
-2.87439787415265	-2.10800343899381	8
-3.79869562407707	-3.30883312701191	8
-5.25032602767894	-3.02635467860812	8
-3.25576345288222	-3.42605567381569	8
-5.98777153725524	-3.74439238429005	8
-4.91089063593013	-3.56885679386545	8
-5.5628700055576	-4.28387693439125	8
-3.80627536668513	-4.66209626308943	8
-4.62881058658117	-4.63637555993644	8
-5.31753243935785	-4.83601582588134	8
-6.02726346663523	-5.35561308239677	8
-5.93247533089839	-5.22057549897053	8
-6.32908357101466	-5.85126696466783	3
-11.5363052390138	-14.5016652491883	3
-7.07132734066194	-7.72441687397921	3
-7.26412535664914	-9.0168581813987	3
-7.66109618745471	-8.7939614319191	3
-7.55221676938197	-8.34838702899064	3
-11.4684115633189	-12.7593078384977	3
-8.7424901743571	-8.09535612697307	3
-8.05864854976589	-8.0320867927178	3
-11.73871040678	-13.6087239939414	3
-6.82054679342209	-9.07058839384101	3
-6.28309098700187	-8.22739788305547	3
-6.31974685936801	-9.01778414705254	3
-5.72625965819326	-7.88255954510716	3
-4.93612750714557	-3.01182305647332	8
-5.89259152123977	-2.2789205484954	8
-4.94449062706069	-2.332758996184	8
-4.36266200687085	-1.92833195311636	8
-5.62011979665662	-1.83822594629916	8
-3.90886939952782	-0.360316607704011	8
-4.40188979922925	-1.641755350774	8
-2.64040089936852	-0.654411387737996	8
-2.82432112595491	-1.2555338671615	8
-0.963583820902536	-2.42310897015874	8
-1.67435178132113	-0.597200554187661	8
-1.6829929398591	-1.1359177923059	8
-2.52121389470384	-2.705505786351	8
5.83397754357739	0.91912107857741	6
-0.870712501642175	-0.574671700114813	4
4.36055581577833	0.622005261166554	6
4.60690617371924	1.42656583792053	6
3.29341970937392	3.35193829364398	1
5.16049595051668	4.57709505345449	1
6.17593109821195	4.51291151881958	1
4.98118358443109	6.83302300713979	1
3.20382717868571	9.44251325183142	5
3.08789944087649	10.0066768525813	5
1.73574946617175	9.49048133074233	5
2.53258043312555	9.88418527333584	5
2.99190429021712	10.0921979284294	5
3.34282200446434	9.90545774026498	5
1.63703864902765	10.6325975926113	2
2.39086649361105	10.4978974811659	5
1.23395266293363	10.7460471905215	2
0.478712228395613	11.0431140155285	2
4.42841218142919	8.77005483439878	5
6.13466853111733	5.37121201314331	1
0.894644726196447	1.12513901903826	4
0.708630116503787	0.34990608173629	4
-2.10549479923429	-0.207664227062542	8
-3.23246337878411	-0.944986877640463	8
-4.27114580908263	-2.12820676208282	8
-3.88444087138387	-2.11994791022655	8
-3.61356517303323	-2.80734554279653	8
-4.19304809766442	-4.10088035634518	8
-6.04701009187852	-2.2946860560641	8
-0.688529996108182	-2.84123343400397	8
-3.02448786888556	-1.83048180512028	8
-2.20880743084131	-0.677591009587047	8
-2.13157651707395	0.389720242176927	8
5.36293246303426	2.98466209276291	6
4.58520335005673	7.61146956749978	5
4.262692586142	8.92011886814038	5
3.66528915737543	8.63200556944662	5
3.10614726668639	6.60931643690811	5
4.41549308094743	4.35556122928225	1
4.59177044734403	3.31798796207483	1
4.16589973068922	-0.232084018342946	6
3.36718220461378	1.43487936366294	6
3.24724477102763	-0.066933605509079	4
0.0522372017170746	-0.539433646500753	4
-1.65020646423269	-1.76414068698579	8
-1.40334235022078	-1.27844310967235	8
-2.96786110619096	-2.0974062783353	8
-0.819085116387461	-1.73212993065958	4
-2.12955838689137	-2.2619879796105	8
-3.30634965445455	-2.32643227466786	8
-2.32899221389429	-3.26585812960467	8
-2.82242159359343	-2.80023280708954	8
-4.12399415972604	-2.28411892093093	8
-4.802120274358	-3.18614699452395	8
-3.69504916490608	-2.84273674787027	8
-2.9753098279688	-2.02113618655185	8
-4.49071841447846	-2.84506373495287	8
-3.71900364244038	-3.81507788149597	8
-3.86225821774696	-4.11201260405014	8
-4.36188133729539	-3.37680467628223	8
-4.40575836421705	-4.2797713826448	8
-5.91896406334429	-4.84218836097201	8
-6.1929719726357	-5.75684795082109	8
-6.69688368893755	-8.1618933869373	3
-6.71381037063756	-8.1259256709074	3
-6.6818009790903	-8.01002076038462	3
-7.2563432163325	-8.84114208184807	3
-7.55824510018075	-8.86642166459063	3
-8.01625668159425	-8.68712436042793	3
-8.30460224280556	-8.25202117084491	3
-11.717855480893	-13.5288818643	3
-11.7613223665881	-13.6813540714981	3
-6.59222949143255	-9.1737443315723	3
-5.87735377691004	-8.25532995400046	3
-5.65439892528042	-8.21839149922919	3
-5.28006152612624	-3.37202573737687	8
-5.18620266997615	-2.1474960867314	8
-4.08584740182034	-2.59375874026553	8
-5.71810931817644	-3.65481442249884	8
-3.94791648459257	-0.852152392493167	8
-4.85553961733729	-1.45207589483013	8
-3.83043305086787	-0.482721673110727	8
-4.23800089600308	-0.478054582437001	8
-3.22521465576368	-1.02343418646389	8
-2.50943471726784	-0.680743870293078	8
-2.96612097487784	-1.45056845094467	8
-3.16387859022442	-1.60637469324329	8
-1.26643519844387	-0.13435708216505	4
-0.292539729827452	0.136614553008037	4
4.85352976037123	2.66025470314621	6
4.17177847035472	1.92779427252225	6
5.52461653683368	5.71642822212089	1
4.72170935073959	8.54451001489325	5
2.57830465416093	10.3259119645517	5
1.69832907607217	9.29081359112929	5
1.61272250044155	10.2994160487438	2
1.54396436553747	10.7446489126944	2
3.01120746345051	8.75963525849241	5
5.41147257721919	7.80326825453184	5
1.64469420471395	9.07729940090024	5
2.2380626567374	8.16530332347153	5
1.21261253855937	8.35568394837178	5
2.35178450665555	9.59091043335006	5
1.80812930017951	9.14285659083728	5
2.76264829511828	8.53796191442178	5
2.18092081104722	8.92965117098009	5
1.81330084692433	9.3791570763621	5
2.68067617501135	10.3655018136689	5
2.24914872582777	10.3076513121026	5
5.14007431959813	6.23790529688873	1
-1.13640394088428	0.319569097324886	4
-2.94160163070953	-0.0229891817526798	8
-3.0649316938114	-2.60534272922103	8
-3.00315241507553	-1.93492373372156	8
-3.97849453570989	-1.27539338642585	8
-3.08333369615759	-2.11049516401736	8
-3.51518129713463	-2.79629354445014	8
-3.22040232691493	-1.75469660564806	8
-2.76516638726835	-2.04742491244978	8
-3.95677380174773	-0.341584344377234	8
3.02350638340549	2.15942833878541	6
4.47505788145486	4.56125174854137	1
2.64707742093947	8.77879714897965	5
1.18468795171842	11.5033631391935	2
1.55081689644441	9.50003732018936	5
0.113099667489008	10.6390085424951	2
3.10660445033937	9.53667551837442	5
4.48081796819551	7.08294576430314	5
4.42964765790642	4.29573512007793	1
4.92785584867334	3.40551849963784	1
3.7390247238077	3.09874466556328	1
3.57283120187311	3.13571063891478	1
5.08195053939601	0.986618543172653	6
5.49563211310431	0.826667302080233	6
1.90502661638206	-0.628426610101433	4
-0.00907796670447571	-1.9073275390978	4
-1.94613749493853	-1.3456597363469	8
-2.546595802644	-1.63712746681017	8
-3.47851290925617	-2.06340528004528	8
-2.56243552494995	-1.53345285411475	8
-1.49560416405478	-1.02188450279135	8
-3.93024353733597	-2.07666382222284	8
-4.26281691950616	-1.8792610177203	8
-4.26767955277889	-1.93276613546128	8
-5.01761256513141	-2.1686257745953	8
-3.19779791338676	-3.26148201302851	8
-4.35969836713934	-2.77085713088834	8
-3.97104678996217	-3.29466759128704	8
-4.48728270645247	-3.72572779266417	8
-4.18284117472093	-4.6377146574403	8
-5.29505822399761	-2.96256960149664	8
-5.16246718489825	-3.25883891194505	8
-5.99048287852227	-4.74529181038896	8
-6.24836106096773	-8.13305274644452	3
-6.28537506411237	-8.13144321384662	3
-6.6359737078658	-8.57610886536988	3
-6.7358223319897	-9.13732176423096	3
-6.94857202549976	-9.75188499888431	3
-7.38184399635855	-9.0640533921622	3
-7.69689591783537	-9.13120635801582	3
-11.5683563312265	-13.0970912925861	3
-6.77422984774575	-9.30342389241995	3
-7.26152403454828	-9.20607818563786	3
-6.355179624279	-9.1482210050771	3
-4.29531589766147	-2.61109585734838	8
-5.62716439362502	-3.77251402287573	8
-5.95625481242761	-8.27879336583445	3
-5.67730419014733	-2.91822315310472	8
-5.37057680885098	-2.23759563276016	8
-4.48771874618428	-1.38529014252392	8
-5.65091141249752	-1.90131938874742	8
-4.19981725956653	-1.28341855105687	8
-2.46728527884358	-0.0889569524236259	8
-2.62011247841252	-0.255541815713946	8
-2.36808737702791	0.240690712029205	8
-2.01985622593781	-0.117953394846001	8
-3.01896559894882	-0.566613400600719	8
4.20764516411321	1.42767829637908	6
5.33158565089215	2.65849438566409	6
3.15743439875355	5.42512498873571	1
1.52676401231216	10.4898025596927	2
3.4066565674256	9.0800815015151	5
2.0762429461317	9.79275782825632	5
0.186338409913678	10.0896221869226	2
2.16314941457874	8.940836778846	5
1.48947749165851	8.44453411689581	5
1.81513345431741	8.37183295179392	5
2.71159967206882	7.56092037272076	5
2.6701562263054	8.30017301313325	5
2.84549397236039	7.6332152524548	5
2.86320604895267	7.32819020487224	5
2.80329444338301	6.08118355150572	1
3.7910457711065	5.53837213972389	1
2.57022896743273	6.47822256776945	5
3.47645804280403	6.02222552301559	1
5.12546609131124	6.20566281315034	1
1.56742301625898	8.32593144156585	5
3.23725707588809	8.8866139385625	5
5.13079241440068	7.43674658449905	5
4.72442431890459	8.68425715043776	5
2.37463253140112	9.17964614490119	5
0.98886865684121	10.3035456722912	2
4.32514479513422	3.89080946358343	1
-2.95826464232078	0.059407015382859	8
-1.65437147772845	-1.38037939349728	8
-0.0447224754229788	-2.71186771491657	4
0.157515863556399	-1.05400891438289	4
-3.26408660486737	-0.698882589871309	8
-3.49899221689296	-0.310820246662694	8
-2.32067261500248	0.248927885293956	8
5.18362370898014	6.55386759185259	1
5.2649193835049	8.11065817481361	5
4.82732026342085	8.20691591929847	5
1.90988455373106	10.0544975698268	5
4.12255005863754	8.63482736910286	5
1.91715202202791	8.45040861960073	5
3.14409242349957	7.41173215264639	5
2.14046237250132	8.72708735791773	5
2.60400662669908	6.84719523111902	5
2.56091462903876	8.89853559137408	5
2.05259742413232	8.98489405532572	5
1.54071479915796	8.72635466212026	5
4.48035426062583	7.47010025917483	5
6.19621513329179	3.60403146463374	1
6.74848290819727	1.95990064506972	6
4.56876382020193	2.31514809218966	6
5.31543710859649	2.52168217793922	6
5.29140399298387	1.32238957319001	6
5.57794610092148	0.760965856371097	6
-0.524753590667257	-1.88687949743288	4
-2.58217900828702	-1.24615892750801	8
-2.23578854064818	-1.26116178183732	8
-1.80285429524399	-1.10339591933123	8
-2.06193370174611	-2.25328853288925	8
-3.45361363229219	-1.09448787637291	8
-2.99736434497117	-1.41537753123677	8
-2.662263260914	-1.7607697220902	8
-4.15753520237527	-2.29170707863307	8
-3.97600253241538	-2.45183577646691	8
-5.21594934463708	-2.20939620908818	8
-4.13529028922507	-4.02673821346704	8
-4.84309044080164	-2.7240145178506	8
-5.24365958792121	-3.41557503902063	8
-5.17337303138882	-3.49567935306978	8
-6.20120821169399	-3.88786897475839	8
-6.18447155213604	-2.7339791217865	8
-6.26229917959488	-3.35494897884938	8
-5.85168072811539	-8.40412547281626	3
-6.82807762966503	-9.61097566742706	3
-6.75211168881496	-9.01734008699383	3
-7.26164282328483	-8.94086233192478	3
-11.7206397863711	-14.1511348156754	3
-11.4181207352723	-12.5114463841197	3
-11.4637644268068	-12.6374781881201	3
-11.5017623519955	-13.0918027706299	3
-6.23173449830469	-8.56178303711636	3
-6.35418314685431	-3.74311412450876	8
-4.37764613305705	-1.52296818973566	8
-5.40283555653736	-2.85904488510396	8
-5.49852869280485	-2.68319656389467	8
-5.73030204225943	-1.41426469137467	8
-3.77515468781557	-0.35008231089948	8
-3.86478498800248	-0.681046965448556	8
-3.99920443381649	-0.154095371651039	8
-2.74147017398126	0.23715545599624	8
-2.04651912961986	0.155786372862564	8
-2.42455271233855	0.290719036885315	8
5.45106414235306	1.35723056666232	6
5.14583901701125	1.44230358470414	6
6.01099064522711	2.25525251669253	6
4.67628762135154	3.77811347524165	1
2.92999639794542	10.7187405110227	5
2.94385962392902	9.17411190651687	5
2.06610361678681	8.9981111991236	5
0.629884159214761	10.13421930747	2
2.0123994993915	9.46420814878595	5
4.81423622565571	6.88256465261048	1
5.30180403481139	5.3802160803812	1
1.37547355260742	8.89693159571584	5
0.674873677444626	8.80178010908967	2
1.48356164353416	7.69871419175875	5
3.66866714174447	2.69802784924128	6
3.76487277509833	3.75727235278448	1
1.34135971323388	2.06117638909249	4
0.887087368317586	1.85920840024609	4
1.03774183128818	2.31196892803815	4
0.910825689566486	2.00076308903788	4
1.07872596529595	2.17217995301686	4
0.916712160978106	1.78409880831828	4
1.31314488350649	2.40984817550917	4
2.62194127212837	3.57361753205104	1
2.87655759074489	6.37405325777288	1
1.84913522891114	7.36235172589372	5
1.56270314514999	8.59316984167832	5
1.65351317893022	9.49321663262738	5
4.607570510948	8.23308124441248	5
3.73520526127192	6.13624183131893	1
4.02632120085175	6.25113981828556	1
1.40734383467083	8.39360878217377	5
2.62144855845505	7.06561810424021	5
2.10993100768447	7.2759686724012	5
1.54179967273851	7.99089161251979	5
1.60295735884645	8.53137080267569	5
1.7572341224144	7.4952822253987	5
4.70287164448582	8.21133564685691	5
1.67191534618565	8.46271178777824	5
2.05908541018538	8.21164338356438	5
2.19887396541176	8.67009462309463	5
1.50282429470474	9.4181025274714	5
0.473216012277886	9.61958010032828	2
1.52245875699958	8.02992482739832	5
1.56505670265002	8.60213779380913	5
1.1231808990935	8.87221713219997	5
1.27093685102148	8.4851252668059	5
2.57037669995633	8.04966381503299	5
2.63116417935807	9.52596669733947	5
1.48840897115203	10.2533092707578	2
4.58074716822032	7.89426709864023	5
6.17633293955321	7.28490879436208	1
5.5372064020295	5.34211563366977	1
5.30866607360465	5.56213399513433	1
5.08292467413566	2.27706572816029	6
4.62416242693001	1.56661046409631	6
5.08610309532225	1.18893029309918	6
5.83962674459397	1.00902216834621	6
-1.46547082303843	-0.13203070084116	8
-1.46406256980741	-0.78295617809617	8
-2.54994993721015	-0.572570530491293	8
-0.971714486594539	-0.784886079267649	4
-1.44143318010394	-0.739832170948188	8
-2.14412142971735	-0.375756668939764	8
-3.8616558502725	-2.32043977119494	8
-3.93456559009826	-2.3127593803035	8
-4.67172718885591	-1.8010080395031	8
-5.11231692553006	-3.33899450607938	8
-5.72616543938863	-3.20439202345171	8
-4.58867084349267	-2.63743735359786	8
-3.79350482731415	-1.83608271868181	8
-6.0727608662231	-2.40176815101388	8
-5.55480988136764	-8.27238535386532	3
-5.89578067642833	-8.10758697676526	3
-6.28089423045986	-8.73513450797481	3
-11.6803552490617	-14.2371956295277	3
-6.49665364073532	-8.42240427188031	3
-7.20408966271404	-9.01229453549225	3
-7.80556366613174	-9.26918863769175	3
-11.6503300748581	-13.2506338655491	3
-8.68426265852727	-8.09656763714681	3
-11.4766518305317	-12.6644951916543	3
-6.20278596101916	-8.44490556747225	3
-6.33658825627921	-9.06325559057481	3
-5.82252228774425	-8.0544333912873	3
-6.18400007057891	-8.40535025594718	3
-5.74956431288637	-1.53761175205234	8
-4.92659532947345	-1.91351220008673	8
-2.85942478888816	0.288891522757258	8
-3.96011254614797	-0.405004743478076	8
-3.50420901531962	-0.0487369648888796	8
-3.92867520591353	-2.02650040821371	8
-2.23385318069062	-0.673918082170449	8
-0.963541621386619	0.550433273865834	4
-0.963101176580394	0.857776885277415	4
-0.670436689501862	1.21243053383515	4
4.88246967635895	3.63514706570176	1
6.18206772735548	4.43759581588809	1
4.97641764691174	8.06245297588914	5
2.62098618967632	10.451109708451	5
0.674232838128884	10.1878248401886	2
1.05695837146909	10.3893719502575	2
4.36203751212468	8.40525467862854	5
4.79150649927065	6.06980627925269	1
3.37900568405355	6.41617629818942	1
4.87541752918782	5.7241346992542	1
2.65129083417825	9.47772596153097	5
2.51152852829052	6.92056346874437	5
1.30726403466535	2.37580492776124	4
1.22625643808044	2.03248623610855	4
1.19712567036428	2.27656844181585	4
-0.368819566808223	-0.184346729930276	4
1.85549831971715	0.887785482611007	4
3.90948367388084	1.44940924986157	6
1.54105606306565	2.33295314137521	4
1.8102903372584	1.07764731406969	4
4.72742976982683	2.40103807422266	6
-1.53339697878922	-0.373156666418607	8
1.60803300274552	1.19744543957524	4
6.62789426415296	1.70140184144472	6
1.13313154478933	0.905703584784	4
1.85945940360887	2.62547223835936	1
4.97771052287853	2.36362776873699	6
2.59166566698091	7.20082976012799	5
1.34105729870144	8.34539831207462	5
1.79763153160882	8.41496161452445	5
0.955151456537345	8.72690009256559	2
1.57404879529681	8.59558084347476	5
0.50946644301256	9.29983202413089	2
-0.073959120041768	10.4149868872631	2
2.13999162448599	8.8416397170767	5
1.98424012267626	7.99235292446408	5
1.52206521745552	9.16746513487194	5
0.699938202196949	9.2708070105785	2
1.84859406404379	8.53074170342671	5
2.847134292316	8.41668361572356	5
1.48562000972409	8.35618685166628	5
1.90528108010509	8.70039214155788	5
0.107029463618084	9.8167351385661	2
1.4858724851038	9.00056265703738	5
-1.13824251715314	10.0368487566071	2
2.5488876676235	6.63178462921047	5
4.31257110353971	7.2415899727986	5
4.72833122030559	8.58884153958705	5
2.92600463970938	9.69064662067883	5
2.45809506390683	8.6124216085826	5
1.77615292221041	10.163859640643	2
1.64157848928121	10.6457796371915	2
2.11280257309721	8.96226753224889	5
2.57499341707882	10.394352241328	5
4.29470999094869	8.50845073667704	5
4.62808928226413	4.2326571374349	1
5.25951173315138	2.41942902730492	6
6.26058768738051	1.6278825057915	6
5.70340464264931	1.02445095355421	6
5.32180477953863	1.4756988897041	6
-0.09334588850138	1.16312559112614	4
-1.52777578924474	0.142026465605341	8
-1.15833290066489	-0.0136632213766987	4
-1.92285876211873	-1.15097208463414	8
-4.32544952546354	-1.94882797299708	8
-3.10504070437721	-1.25974856837843	8
-3.50308706061826	-0.951308189169882	8
-5.71051393808457	-1.81723237644369	8
-4.73144394803176	-1.14725318545026	8
-3.34450618408589	-2.28610503352801	8
-5.26257771796967	-1.04716871489605	8
-4.45380949631496	-1.3287560384896	8
-5.86237418940347	-1.70514583902275	8
-5.80132863933186	-1.92769872984117	8
-6.15356469010358	-3.99435026049871	8
-6.33338877000814	-3.53837991260608	8
-5.83342953521203	-8.65270202266179	3
-5.77673447808112	-8.38611454760861	3
-6.97332359445903	-9.43082392910089	3
-7.32849752211764	-9.00343411704003	3
-8.84871404414517	-8.33247116024737	3
-6.12320694803203	-6.13881348231163	3
-11.2426125783532	-11.3049204574519	3
8.6291039015601	-9.45577211070214	7
-6.60015430978607	-8.70391167044915	3
-5.7817836948427	-8.63374623262231	3
-6.05844160476597	-7.61594461014729	3
-5.67225796981725	-1.37645171604453	8
-4.32458126975742	-2.26505784612987	8
-6.04094060765576	-2.27942607436415	8
-4.36143500812854	-0.643234991426095	8
-4.49448483867992	-0.715367245073358	8
-3.81955066794269	-0.810753814444288	8
-4.00865802761055	-0.463955789202715	8
-4.17947828551959	-1.16974197953055	8
-2.58005318651708	0.350290155026037	8
5.05805582349955	2.07283400123064	6
5.85320454708783	2.4504077310858	6
6.2394550499963	3.11946187132268	6
5.80878543049293	7.00474928234496	1
2.6900933924268	10.7781987909786	5
1.56303029924564	10.4222954971535	2
1.6691448788041	9.72494750011343	5
0.131536599556944	9.04500001051253	2
2.53172134432318	7.92043714879002	5
6.42067426922639	4.7944335932478	1
4.24305075565915	4.6462915897427	1
5.21186400802764	7.06257254153845	1
0.0801988838118811	9.66897345021087	2
0.513625610802341	9.15120784497456	2
2.57141497294008	2.98194326417772	1
1.27635044070175	2.6567039378431	1
0.0253713388857892	-0.151318620298954	4
1.44374199529645	2.66280279587892	1
1.73016575092296	2.66991361680597	1
1.45715210153652	2.05730685460527	4
2.15808342800952	-1.14549998207979	4
3.95782238914344	0.294570237015018	6
1.76271707283489	-0.687028770548642	4
3.20765098136043	1.58316830269437	6
-0.859741257672907	-0.777318459113284	4
-0.765730529541825	-1.45337116899048	4
-0.264656792150661	-2.73523324114477	4
0.840073319662058	-0.381488372381043	4
0.792137038084704	-0.129387708652611	4
1.10436619762112	-0.284648089589074	4
0.930055263846997	2.28904854170196	4
-0.0371413762254729	0.928505850098876	4
1.62721943812582	7.39374292164049	5
0.284594377506587	9.19826100265963	2
3.72347630302514	8.88150401732007	5
3.19901085617087	8.06921901747663	5
1.63674352255983	9.30552016000145	5
3.85629566126472	7.56312225126244	5
2.93756826898378	7.35048899106534	5
3.03390447265276	3.49486160894181	1
1.60493203107199	1.39947038211905	4
1.51588481153183	1.98544375248568	4
2.91430496504949	2.18568561744613	6
3.95033002576391	0.951189471873393	6
4.3416855804014	1.96415295648916	6
1.03282945351194	8.26081271565197	5
1.00164077031751	9.43671715234477	2
2.61452327784542	8.22497166798739	5
4.77348354653319	5.88899281964264	1
5.92737177757369	3.95673089372491	1
4.20027844395946	4.3522392504181	1
4.77134762900306	4.16799812555427	1
5.28939165380685	5.49286045430381	1
1.69187840829486	7.91707160509403	5
0.438397928933549	9.57843592021247	2
-0.624064119810162	10.9550887804784	2
0.533475460293312	10.1576184070577	2
1.73166069477182	8.82375471863736	5
2.81635515128136	9.74814954080264	5
3.1469033755002	10.8070616488846	5
4.97995964507113	6.3345211782869	1
4.49858422607229	4.58304138783245	1
4.58178231983748	4.57493873162298	1
5.64201446015915	3.03634303175349	6
1.01829645176928	1.53516532097552	4
-0.680476212136363	0.459083879041374	4
0.377096020560767	-0.617820917461843	4
-2.61510936477363	-1.14245973239548	8
-2.97569248965897	-0.719560958107022	8
-3.14782404450554	-0.333430314179942	8
-3.8487142469581	-0.559847905644305	8
-3.89131104977143	-1.082587230792	8
-3.40828870109365	-1.01782275923244	8
-5.66516742437822	-1.90005981921605	8
-5.70273227375216	-1.33714160204502	8
-5.08767228725938	-1.2175274604242	8
-5.49882991115738	-1.33310200195722	8
-6.03838635137786	-2.44507051534273	8
-5.90320592516757	-8.1711466412294	3
-5.87646327245146	-7.9036161326769	3
-6.13112728074259	-8.73406089966877	3
-6.70038373252497	-9.48122803726707	3
-7.19593876880658	-9.03459732977328	3
-7.84139942348497	-9.04946284273696	3
-8.31282054584681	-8.45765875495922	3
-7.29660735383418	-7.86732034861533	3
8.61657669764689	-9.45741912924873	7
-11.2303169836362	-11.7943904613309	3
-11.5006437193003	-12.6631330820362	3
-5.8817118201118	-3.74006480247234	8
-5.71143308820724	-2.14066989825484	8
-5.57159144892581	-3.72391321752186	8
-4.68178979060142	-1.12992260519954	8
-4.84419427908859	-0.914575673102503	8
-5.44159882757123	-1.11155645143329	8
-3.47629852882842	-0.187790206689645	8
-2.6517864710056	-0.627762127718975	8
5.72715313065697	1.10942163947582	6
-1.8678250040463	-0.504989817687723	8
6.55750168168639	2.62168991843091	6
4.88059746586411	3.89160638232015	1
5.64304487705665	5.96864510396477	1
5.19586569223966	9.06448889050925	5
1.13733586418869	11.3036372177524	2
1.86020727267555	10.2522877974474	2
1.65957046324744	10.2483176374986	2
0.724126235005544	9.72296938808662	2
5.58155008769047	5.67392447710514	1
5.3532253984477	4.72422450408384	1
5.03775395959312	4.09126715665228	1
5.91729887287412	5.23760939174401	1
0.269681717086649	9.69792570000295	2
0.872797738509486	9.56339346644879	2
2.45464965080541	4.72293445694681	1
1.76714726553192	2.0356425720353	4
1.19616376779907	2.34490133023486	4
1.16142242697408	2.68935811919774	1
2.01322064934871	2.29538713367895	1
1.83362811835259	2.01107995935477	4
0.745372092385067	-2.58959404646804	4
-0.84724517102656	-1.48139413917983	4
5.02135040206608	0.434983971987796	6
6.07468374312136	0.203103704621524	6
1.42158514811304	-0.728049065975059	4
1.058129277877	-0.379940869271274	4
0.448113175598353	0.631066077878524	4
0.13435401454148	0.72242618460732	4
-3.23290410355514	-0.906046925810918	8
0.421233858444644	-0.563788511178059	4
0.0546130683795936	-0.490495230878363	4
0.420693294635487	0.744592103295643	4
-1.32886273365142	-0.808731300519011	8
0.491894673223065	-0.0811746348743988	4
3.64379072243725	1.02326110460788	6
3.29535732515319	3.09760446157628	1
2.3607207313641	5.67102972592297	1
3.60336461411937	5.52306942936373	1
3.96606998047381	1.45865604982874	6
4.79884656330062	1.11867414888029	6
1.27811662737946	0.83848846838168	4
2.33106006618814	1.88880093302499	4
2.71302130786457	2.74171650517788	1
4.23084436543947	1.11677219133481	6
4.15442282643858	0.823690685949156	6
1.33002281051379	1.5457968562157	4
2.31892539507064	4.09828929430964	1
2.46381343476464	9.54828395091186	5
1.59737751393312	9.2806703285289	5
-1.00562297245425	9.87181892370486	2
3.2374927730045	5.42842926994169	1
4.17009293121386	5.23008214481091	1
2.46599627382122	5.96000957310698	1
4.15158946751093	2.45548777518445	6
5.12049631873192	3.10067307674607	6
4.64703476093195	6.03718463898996	1
3.17664447101458	6.46112423148087	1
0.272197547649589	10.2317669833368	2
2.00082705107323	9.46748347673209	5
1.80203100875582	9.67968861486548	5
2.32723835645939	10.0897029033423	5
2.09458256802135	10.1535053013328	5
4.87193273384026	9.19540176568596	5
5.30273530551522	8.0067336913786	5
4.83593224989679	4.73412904269867	1
4.62681007709062	3.41228668995659	1
6.27363031139663	2.32866760377026	6
4.51249844120773	1.24975128571557	6
-0.863103791871577	0.646255575669356	4
0.813202481909505	1.51877057382323	4
-2.16318442458592	0.455013134693557	8
-3.14023431306552	-0.252264625234813	8
-2.79040363734979	-1.16999231975439	8
-4.00293675973253	-1.13677937002418	8
-4.23933023985303	-0.175715082333097	8
-3.95115037640539	-0.418157279685533	8
-4.45796782024487	-1.3850623434504	8
-5.41964059212134	-1.52954537865902	8
-4.28126918591431	-2.3105110235992	8
-5.99941781867389	-2.10621535739058	8
-5.68934858827597	-8.0126883490825	3
-5.60272573960648	-8.22018986939376	3
-6.16627367030621	-8.25973787261396	3
-6.61794269651405	-9.07074265231701	3
-6.83986859425996	-9.4427853024683	3
-8.49232945834842	-8.69238192420095	3
-8.42210125248783	-8.48452278410607	3
-11.2378645518442	-11.3208521680519	3
8.35293790702425	-9.53639196564706	7
-7.21883698949252	6.55396767343612	2
-7.19590691337323	6.54479310939202	2
-11.4661200877887	-12.6382689148711	3
-6.29649207636872	-8.0641409022531	3
-5.91407160536402	-8.23217221797305	3
-5.63868164592908	-1.77975837676517	8
-3.14472876531766	-1.78720731293713	8
-3.99506874832093	-0.623858081491384	8
-3.4750747605778	-0.984926033646113	8
-4.496111451614	-1.2754571329619	8
-0.640534859873711	0.442784189237659	4
5.81558806038078	1.31197084179016	6
-0.356012572714733	1.18452448485876	4
6.07181265956965	2.25675162481124	6
5.26270360601652	4.02488191284529	1
5.64078676766883	6.43706601248867	1
3.7110409913921	10.0333829693262	5
1.08060726573019	11.4936105495491	2
-0.441082383481677	10.6025897903334	2
-0.46365551286484	11.1149349255607	2
0.728065866054286	10.4228927689405	2
4.71344292010202	6.13903254259302	1
5.76864724693473	5.77523614009263	1
6.07407878193548	4.47100009918528	1
4.77928847297238	5.41244978843832	1
2.53313760871839	8.42794191736639	5
1.22406415048165	9.39423724562486	2
2.44263057175578	8.73663045348871	5
2.09743642168606	3.61152155155969	1
4.007031736971	3.33705207062848	1
1.58629117528858	2.03762110243039	4
1.48717647096968	1.40875527614229	4
0.955168357407018	1.07554450296289	4
1.24947738911544	0.969715505103332	4
-1.34774690013019	-2.44227625670243	8
-1.31178574958157	-1.38367173849045	8
-2.55288759956059	-1.73647191939922	8
-2.12916304776688	-0.262458559335368	8
-0.0978419944674308	-0.443676905769304	4
0.0190647680697908	0.15041920254673	4
-3.0338701249321	-1.55911562410748	8
-2.9968239470133	-0.513583943411101	8
0.0191685694581005	0.550168702415538	4
-3.74274969062241	-2.92069350877304	8
0.102713339719661	0.563456204275155	4
-2.4434459608172	-1.11839532269373	8
-1.87163309941887	-1.87374051494259	8
-0.395052652485246	-1.62263789634108	4
0.433131470392946	0.363758157008642	4
1.01189620524449	2.11137696299049	4
5.91915855131688	-1.05905546087848	6
-1.36700653523083	0.140140045214378	4
0.0135335677841932	-1.51502436538979	4
5.6878019977054	1.08867836339015	6
3.91769365952408	-0.0764809649948074	6
-0.0387880654800839	-1.9526744453102	4
-1.00295705161138	-0.260615851501978	4
2.54003684211907	1.20779868871154	4
4.8004194922153	-0.280608888679885	6
1.96948010575311	1.32705076604661	4
2.7866760184776	2.83683573331733	1
2.4759634886601	6.78326563261721	5
1.4051036683382	9.80004317852559	2
0.0736032101714908	9.59645268670559	2
1.39864772221592	8.25727805226622	5
2.76223794682818	7.83202374979901	5
4.5990902013191	4.66462836921704	1
6.75217486621296	3.51783811375998	6
5.71183951188454	1.5179933651597	6
3.34686990741216	2.84898308243265	1
6.54327161132119	4.79006697645782	1
4.88844499340316	5.78196888334389	1
3.07566648444822	7.41623416175016	5
0.990928642704616	10.5571411940505	2
0.73803172490732	10.0016657576285	2
2.85601185724802	9.64926526548836	5
1.53516550172961	8.61532107102624	5
4.86281757908001	8.09114983384163	5
2.06189621733969	8.97102396539865	5
5.108880408292	8.04838753523806	5
6.17945774259473	5.22857263017766	1
4.16706870636375	5.81932623001154	1
5.54965831302484	2.57458411632282	6
-1.62897908511262	0.83152968085567	8
-0.961116454543879	1.05514512673662	4
0.380020924645455	0.941722903035372	4
-1.27608045973744	0.181690914738769	4
-2.23239518544514	-0.109813275556075	8
-4.02340857177056	-0.510810268024991	8
-4.21494342031548	-1.22655119011175	8
-4.61890496082123	-1.36901108400426	8
-4.97837038332512	-1.0235372538583	8
-4.63284613223887	-1.01862637732956	8
-5.61560854831359	-1.63456068615835	8
-5.51248868295473	-8.24867449702712	3
-5.73297262996091	-1.61341909090251	8
-5.85113210347702	-8.26008120638049	3
-6.11403285980438	-8.76215955917633	3
-6.71257886284177	-9.54627455065715	3
-7.33984098364264	-9.02314188385266	3
-7.95643339961061	-8.88233682880393	3
-8.57598167108565	-8.2216316656688	3
-11.1042620316153	-10.9450073529201	3
-5.96625677187178	-5.94268530357723	8
-6.87546960104993	-9.82793354766057	3
-6.99109488740489	6.50425469134483	2
-9.28409458339493	2.96337341299833	8
-6.84744270674642	6.35221176808614	2
-5.88774753414505	-4.39316408814881	8
-5.71747358912412	-3.7403202802739	8
-5.2516188563744	-2.11579850855104	8
-2.39166201066023	0.245837891812444	8
-2.68736271581572	0.266720358187338	8
-1.90950789840588	0.262108990734313	8
-3.12895508260713	-0.656908978213333	8
-1.98989711420291	-0.605195509514335	8
0.656400103335543	1.36316381192292	4
5.32904822789357	2.5687902418278	6
4.45311058528016	6.01985624823618	1
5.79519132150848	6.47399298727985	1
0.702998746948678	10.6062147048418	2
2.31490741012783	11.1899877410836	2
0.219987891399734	11.5124902207376	2
-0.825338535913272	11.3978331682235	2
0.616459630268234	11.2105668039626	2
4.79678518242818	8.33904383884403	5
5.07988450938465	7.51742384564577	5
5.60197978077207	6.2720639878297	1
4.09230874782636	6.27891469034267	1
5.24632470047279	7.11818003003122	1
-0.18980950324594	8.93128917338768	2
0.911270782503988	9.41572927466452	2
2.79456765858568	9.17371289921558	5
2.64679921328631	5.87818706942557	1
2.82156078161542	3.82059275860522	1
3.03352197186994	2.45579081306784	6
1.37857978531273	2.24185727849555	4
2.45449297630624	1.88795268636771	6
5.0319271267138	0.0448294902997489	6
-0.0216317688916813	-1.14114455318767	4
2.0973514906343	-1.60585068566908	4
1.43688895758514	-1.00941747308968	4
0.794356758579627	-0.43225357633087	4
-1.21757738686769	-1.77686568211519	8
0.670245138207272	-1.92831591881684	4
0.0732168266399305	-2.86263158038194	4
-2.29238359533552	-1.5103621638866	8
-2.93502519672935	-1.98391173131184	8
-2.10398908407282	-0.382181535055722	8
-2.71015351482409	-2.02543942162497	8
0.393319867678394	0.0884629009541773	4
-0.999016123377656	-1.69865435779441	8
0.533523025781505	-1.49529009080916	4
-2.48809530031086	-2.57687623054957	8
-3.58110469986694	-1.57842036255839	8
-0.928281291554966	-2.59946057883525	8
-0.0378548320644554	-1.22712977940379	4
-2.18777872035729	-2.17029343411118	8
-2.04529157412666	-0.578608545516543	8
0.210631124418463	-1.17170114738958	4
-0.424684760579434	-1.72315857940992	4
0.167750218460722	-1.05609223325863	4
4.97237198304418	-0.121415492356745	6
3.03053199967835	1.8849788095611	6
4.01595308901841	3.64758410665997	1
2.83655204711672	6.6298220692549	5
1.19202665177823	9.37342366008198	2
0.41701094004359	10.0804324188866	2
0.317519567182723	9.29189047377926	2
2.23726894832969	8.7670912197843	5
0.591608238085772	9.08599318392988	2
5.7276977448595	5.66286637878253	1
6.46012612099938	4.62868763611217	1
6.16052715614015	4.54794916770278	1
5.06611228612946	4.24362406459508	1
3.6695698114752	6.17155215266014	1
6.44530945544114	3.83272104089317	1
5.17250442280873	0.647912712728789	6
5.81131872195298	3.62013912119132	1
1.63933323162667	10.3322231503416	2
2.18993007718508	9.46064626528266	5
0.451093155969244	10.4328052233158	2
0.35648939442354	9.44874755334876	2
2.1728900480963	8.84728752006132	5
3.4365736636291	10.3616643371927	5
3.24019440210074	9.26680233542641	5
4.66892291187774	9.27208112497258	5
4.91249940859298	5.23704468503117	1
6.19957702956949	4.50201043977437	1
6.52983592397444	2.45147847240741	6
4.88629685958686	0.910667713588713	6
5.93497640559189	1.55977074039099	6
-0.665190564561289	1.15692488247912	4
0.700792184535047	1.82822817351382	4
-1.75292537958755	-0.110183402546897	8
-2.57592147754166	0.322814871190487	8
-3.1351940070962	-0.546454568200795	8
-4.72555939641428	-0.974999426555732	8
-3.88620805751776	-0.761998982216552	8
-5.87484397765028	-7.97236339045203	3
-4.53479220710486	-1.12477602240052	8
-5.8999499414558	-8.08610484403278	3
-6.08669066827544	-2.35509743759578	8
-5.99966698591104	-8.90098446220672	3
-5.87298182842608	-8.03677843208802	3
-7.00021556742155	-9.40896075578876	3
-7.69714756651698	-9.28611212996994	3
-11.6115854063102	-13.310999757562	3
-11.123147176061	-10.9949240565099	3
8.48902762069534	-9.49369306652747	7
-27.7796243014926	22.6599386684286	9
-7.19616956205493	6.54372661601125	2
-7.02026599261119	6.49802676790018	2
0.0702233148917227	0.767237512278482	4
-3.23907051391211	-2.29193941049861	8
-2.66570424217953	-1.62667235512752	8
-4.50336165341866	-1.27535334709478	8
-3.979934657175	-0.282295006487993	8
-3.25812173451577	-0.525437484045895	8
-1.71925263469174	0.390373632704629	8
-2.67906934782359	0.339271621849607	8
-0.623912445524196	0.486137273836898	4
5.20172233632279	4.60803847826307	1
6.05132958459064	4.84648445392309	1
5.29872800667824	8.38457622947432	5
1.94699521169575	10.8731150503678	2
0.5026257682139	11.1671696870379	2
-0.0571328292137665	11.5441796612783	2
-1.48125150657526	10.7301256941367	2
1.24636298667336	10.3666051833548	2
3.2448747780746	9.74763911657547	5
4.59952313694273	9.38381994066053	5
4.49708552826909	9.23256297068849	5
4.46012621976947	8.70302525192476	5
5.22421816480137	7.15088835930032	5
5.0429568274458	8.26026344550788	5
0.450131246006063	9.59764223240687	2
1.42020525865886	9.94230363506435	2
-1.08441468177963	10.1541644004738	2
0.249656643565872	9.91923557625623	2
0.688230426559896	9.2337878478397	2
5.26468327429859	6.15524587257716	1
3.79357778392974	5.19937183132198	1
2.16758713233676	3.10574377176443	1
2.19421784707122	0.967978217601368	4
1.64009233531364	2.10205849909242	4
1.63880965224725	1.88848173516499	4
1.76044083360828	0.745177723326144	4
-0.606551198584126	-0.647932554903739	4
-1.91164933772407	-1.32571436320331	8
-1.63231474099762	-3.39754363993478	8
-1.99120228807984	-2.40677394667528	8
-0.699915421973795	-2.84794611905355	8
-1.70159094334544	-1.76392725409624	8
-2.55335276356573	-2.03505021640688	8
-2.17824631549458	-2.7582431302855	8
-2.11433642893061	-2.79079546747773	8
-1.91253166155768	-3.40852571204216	8
-3.70456278837844	-2.51516406024747	8
-4.21372209637594	-2.54458288068792	8
-0.786055002626003	-3.28243524034254	8
-2.00572134585397	-2.81296314015856	8
-2.79248717687514	-3.25271950330552	8
-1.44640541021829	-2.93536044881248	8
-1.62533959350028	-2.50666255071217	8
-0.386329145128196	-1.5446975620788	4
0.128381498060248	-0.792342275856246	4
-1.80600469145697	-1.76347466870236	8
1.71538520797771	-0.356380003466152	4
2.58904572841974	4.32970363013445	1
3.03897058095351	6.73914176254605	5
-0.0386330764906333	9.05429498555551	2
-0.0350088701412342	9.67270034886772	2
2.36378292467244	9.64955850114869	5
0.442626650050163	10.1022797378162	2
0.798398355831171	9.96452561213007	2
1.1011150475095	9.34741480741993	2
0.761575891940278	8.91966356494679	2
6.76518347934886	4.93905323445363	1
4.35282251549243	3.05582674949369	1
4.95437140571975	0.608815554140112	6
6.31012029237441	3.73210308197291	1
6.59799726865443	3.72281766658759	1
5.50723977503203	2.96665520875161	6
5.06763519400035	8.02047855248913	5
7.02162879875216	3.87649155983121	1
2.32269031679559	10.2125866015665	5
3.00926802360088	10.4593574611943	5
6.50223459692007	5.6008895001332	1
6.92227902432585	6.1121321199274	1
1.57101892057136	9.54811611116862	5
2.48830565209634	10.5711798970768	5
1.3462846478181	10.522309520199	2
1.51691861665821	10.0292093978183	2
3.7199009420797	8.74565133724439	5
4.25155837935179	6.55820117334332	1
5.48385739282049	5.0272918816511	1
3.92871688851536	4.14001630672494	1
5.16964279444789	1.91862953483932	6
-0.427333367857337	1.2599052218642	4
-2.37429421168688	0.392020300468394	8
-1.83336083423176	0.251047963616259	8
-1.92810496783269	0.686636519125	8
-3.65627031425708	-0.386086456388574	8
-5.15165510741759	-0.978548270302644	8
-4.58206101137158	-1.05913609290742	8
-5.86494867227282	-1.96883220912785	8
-5.15888982714138	-1.31826097451261	8
-5.79874119005775	-1.89708323947798	8
-5.9336593656181	-8.14374380700715	3
-6.07921101387172	-8.94640689888746	3
-6.96848303928644	-9.18978963022909	3
-7.03447166263552	-9.51554175098832	3
-7.93200327130013	-8.93111384424278	3
-8.06894667439262	-8.26551956171538	3
-11.4973904619985	-12.6144605247326	3
-27.7984675474751	22.6441142958548	9
-7.01236059221524	6.50846403722521	2
-11.1684914667545	-11.1391203832446	3
-11.0360667309563	-10.7304924806276	3
-3.09294956766937	-3.0095068685776	8
-3.29690563025099	-2.30428231724519	8
-4.0665698610385	-1.98542172999894	8
-2.93650491417944	-1.02739293177568	8
-1.29271928635633	0.564499463899754	4
-1.16358096276277	0.28985185483929	4
6.38759838323953	1.81656707287291	6
5.2963134447752	3.13277292786285	6
4.81335259264791	6.72493327466315	1
4.83832010619625	8.43646452640878	5
1.97059061695125	11.4690937903178	2
1.01509773327477	10.7458386746358	2
0.383124787358915	10.4576713666227	2
-0.914065531306255	11.438448097978	2
-0.109107793008025	11.6291922253808	2
1.05326071217816	10.1729080783809	2
2.65584761847279	9.99167027386788	5
1.64359495785313	9.8186689969826	2
4.15986682896526	8.96759446071584	5
5.82761289705178	6.39380961320275	1
4.18971789625698	9.22855425577321	5
3.13785858958009	9.38109517670264	5
-0.202643586271384	9.39343540827848	2
-0.913918659927048	10.3385259522524	2
-0.403793703810397	9.69363910248013	2
-0.473111216473286	10.4181824174732	2
1.13043307756072	9.55290938384559	2
0.562096345558167	9.3936032653682	2
2.7808163606493	9.56263152073131	5
2.38951296759379	8.46886962115057	5
4.29717460241019	8.00301937199561	5
4.05671662803789	7.47848614336812	5
2.89237661403149	7.58136909695985	5
4.06814310653313	4.30424734971576	1
3.75992750022325	5.13179835007062	1
3.80000454910305	2.36216109718738	6
4.19074867427271	1.49534168582648	6
2.38814557824389	1.07890391048904	4
2.51502393665318	-0.802239500995478	4
0.842560019651149	-0.779171784243954	4
-1.68655549388914	-2.56868152497784	8
-1.49967055581948	-3.97615836535199	8
-1.50276732386716	-2.13758459914889	8
-0.956711223788197	-3.12429525261257	8
-4.07998657441657	-2.9079419533027	8
-3.41687767105987	-3.69070695001054	8
-1.07042138698646	-2.84176274738383	8
-0.723814260623153	-1.52044162709683	4
-2.21423296317266	-1.93592011197898	8
-2.48439023295688	-3.62200245117815	8
-0.270597588141096	-3.62508996865919	7
-3.36325373774004	-1.73411518555713	8
-2.70541000250243	-2.34821416154257	8
-1.16332700237004	-1.65129352894799	8
1.34444440087825	-0.297888925980165	4
2.29681946210352	3.52111128482804	1
0.969246588017107	8.39624342908335	5
-1.16582853020917	9.83391025548427	2
-0.0692710836102155	9.61877049917898	2
-0.452327348168089	9.42676147232803	2
0.168805017139333	10.0788083918111	2
-0.320585615985901	9.71561079700146	2
1.84943902468913	9.95054967850115	5
0.455482641949395	9.21541068916412	2
1.69833803820686	9.08394388534583	5
5.98402102071237	3.4808823023649	1
6.33680307617134	5.29900391553571	1
6.38290466158916	4.58021360468757	1
4.64434071726762	6.64149800732205	1
4.2798487996529	3.01818845663614	1
4.43645256782035	4.63448381540018	1
4.18950858869631	2.86416118681499	6
2.35589996399333	10.4404645584147	5
6.13019308483848	4.56040231806269	1
6.91728136186557	1.00015993395957	6
4.64459997552527	8.69822057159513	5
6.96787905290442	6.01676178149055	1
6.61184612004377	4.97606068812649	1
2.74369605797097	10.3313974624741	5
2.62016047811959	10.7159211861762	5
0.763222035912547	10.1424190179906	2
3.43740130330082	10.198699462147	5
3.17584769944998	9.27379107825836	5
5.86650786655167	4.94300572266408	1
5.78760494932002	2.8972399953593	6
4.85253412933453	2.77417965983863	6
-0.312026193487396	1.03300299957554	4
-2.32689270803271	0.388127073360906	8
-4.1493132169892	-0.619401823412628	8
-1.7446371991839	0.793069105280622	8
-4.1163741053255	-1.20039608383529	8
-3.58543897147551	-0.00802566236546953	8
-4.33564481803053	-0.202473093391958	8
-4.7517271354192	-0.687695740138548	8
-5.65418708598802	-1.24116854014868	8
-5.70841800836912	-1.81545334963794	8
-6.07427671625943	-2.61838098163511	8
-5.82787498257557	-8.62138396100129	3
-6.80420447057407	-9.40044847644387	3
-7.28143352136627	-9.08825928884053	3
-8.01195597715406	-8.83541698224488	3
-6.6614198362198	-7.82145169990503	3
-6.04072916020523	-6.05959391908001	3
-27.7868443849136	22.6517304690945	9
-27.8003687768024	22.6548900096099	9
8.63062914782373	-9.45592535364892	7
-3.74667738935845	-4.05177613550581	8
-11.4074020767454	-11.9180641294654	3
-5.07828641431838	-3.06958214871424	8
-5.06525394007254	-1.06432226335504	8
-3.14260055325459	-0.0766008215354793	8
-2.79566668487299	-0.55969152935483	8
-1.21345920841182	0.00234911244429054	4
5.65333361117113	1.27058569728526	6
5.58241295605837	1.86385510445528	6
6.78467027336558	4.63766916726745	1
5.72090329200577	7.55455635007107	5
0.321328771527958	12.4636545560868	2
-0.669782680085153	11.6752587934668	2
-1.14843736507491	11.194298687884	2
0.0867601468730551	11.4886027697833	2
-0.099700879329585	10.3250880263782	2
-0.552090393673119	10.4325484733513	2
-0.638511355202411	10.6563885033772	2
2.30836454180325	10.5108236028329	5
4.02098055906999	9.94068407517952	5
2.18050677863933	10.2912535857344	5
3.04143211241515	9.17691910032926	5
3.27787626374863	9.6293427092116	5
-1.56640942183771	10.9491747240606	2
-0.63638533970896	10.4525153625016	2
1.08693442387444	10.4561563985002	2
0.362119859113783	10.8127401497418	2
-0.00836639012263414	9.81751595015905	2
2.40384679510882	10.0022832710605	5
0.146677223188713	10.1518381800844	2
1.19293611869985	10.2687750885004	2
1.21724288778022	9.81013071011774	2
2.0554605400247	8.86595212115471	5
4.94931632354575	6.84117915570499	1
3.79544911508102	4.49848652036344	1
3.50398431624669	4.61908886450448	1
3.99826355801064	5.54153781958172	1
0.437201976413064	-0.731768807767739	4
2.77597990519401	1.00853089008033	4
0.227920289487243	-0.252527649995928	4
-1.25126508690311	-0.96799332904376	8
-0.0217511896045001	-1.97743219265025	4
-1.018555434987	-1.71860981118927	8
-2.07292961090304	-1.4373468694722	8
-2.33136465279809	-3.25458742721378	8
-4.19902354148155	-3.42247958299445	8
-3.04429582762657	-3.90529580845905	8
-1.20704025857282	-4.41473224710489	7
5.82492770983992	-1.13247617341327	6
1.07661616405322	-2.02397762344057	4
5.87885558801167	-1.11497173521167	6
-1.33857693244573	-2.28383948597908	8
-2.11905373492898	-3.74868281698487	8
-2.28740442865496	-2.44436836942012	8
-2.94373076409854	-3.39277936539354	8
-2.96679798864278	-2.19989185269327	8
0.144713877506061	-0.414972241654228	4
-0.740896164751812	-1.02829962677185	4
-0.535083937176304	-0.816092135971575	4
2.64035395513731	2.29091872578287	6
1.10120201878814	8.58067914594	5
0.319470022068453	9.899955411963	2
1.43424768355043	9.34422128393086	5
1.25815427255842	10.1828121480544	2
0.695751220369124	9.66080633420882	2
-0.483103963217013	10.4201856808167	2
0.0410420565215626	10.3981935273248	2
3.57452297215151	9.9492912706235	5
1.5444870332346	9.74042150246638	2
6.36835130874877	6.13265319476335	1
6.9895803811803	3.47668766478166	6
5.44037570323887	3.92958799101198	1
5.57018888217342	4.22337483238951	1
6.64573212023274	1.70650232516019	6
3.9164886224759	9.96384692139412	5
3.75606431660848	9.78635432910288	5
6.55374363715967	0.968769203669831	6
6.63175248856764	1.52886160456664	6
2.14631564139842	11.0684230277149	2
4.5775897270053	8.75158784263491	5
5.20448079007404	0.982026672482555	6
6.88842949350267	2.77135900040057	6
1.54468480379704	11.5629830044056	2
1.50431374476431	11.7659520065189	2
1.62131583990162	10.8755186610292	2
4.97900266915735	9.37322625341623	5
5.28511272618174	6.90569819572491	1
6.02126633027776	2.94633855900101	6
5.20057993421528	2.08816070538918	6
4.54923972682585	1.17815601501397	6
-2.43120256634244	0.576365358836118	8
-1.11244990238303	0.769325469237401	4
-3.63255562506543	-0.0106275238483896	8
-2.72117142845106	0.51935445678715	8
-2.94735636710166	0.0267382182119615	8
-4.48574949745711	-1.28637975582086	8
-6.16829958866779	-2.38990123640233	8
-5.88017757604446	-7.99950648434768	3
-5.67033391133297	-8.34239543268737	3
-5.90075622256815	-2.21485701643521	8
-6.44315974140766	-9.26640936742317	3
-6.58078424829633	-8.70773199383463	3
-7.3647158207102	-8.96875611866728	3
-8.62487082938564	-8.14434470213443	3
-11.5407230660468	-12.6399022949701	3
-27.7893430638071	22.6487058191842	9
-27.7873101683058	22.6463847422071	9
-9.35437225333893	3.09555693631474	8
-6.98745782751479	6.50231469812499	2
-11.4271824041595	-12.1074523253714	3
-11.2799692335444	-11.4901522480847	3
-4.5122908252601	-1.27408333440414	8
-3.25459642464451	-2.44328910395472	8
-3.18534988664516	-0.395927839730896	8
-0.493761248379491	-0.764438239360897	4
0.343215863680075	-0.0795858972832595	4
5.97570431221115	2.78820467033779	6
4.98818885400329	5.77735449081683	1
5.64311935901499	6.7233465379163	1
2.08569944889947	11.4740529070885	2
0.353632030813905	11.7732018015222	2
-1.36872636871145	11.9694300712025	2
0.227518500147859	11.516498381392	2
6.60885080801835	6.52615679208028	1
2.08658424063398	9.86646645846028	5
-0.139876825173812	10.8971015480879	2
3.20410081031975	10.3798501190304	5
2.82017655790927	10.1638340398089	5
3.57081789920606	9.76684072652743	5
4.00071481333065	9.30602547384504	5
2.99160289011885	9.65684731018356	5
-0.64299390641028	10.1691121170831	2
0.0405127729196098	10.3360131331653	2
-0.154772051914092	10.3094046536888	2
1.14654263276683	10.246189260791	2
0.691814442946776	9.84503055699231	2
0.112026421765317	10.8359287775357	2
-0.0387062207619998	11.2872256571433	2
2.51015715858182	9.95453730921677	5
4.81664605372152	4.44031667801873	1
3.15208824945903	3.61638908779423	1
2.51247170522546	2.87792418712356	1
1.57483440868056	2.26937807712429	4
1.30168443246155	1.23634664691093	4
1.29314809590163	0.963771562028186	4
3.56806695152417	0.82085533992216	6
5.54495944528663	0.327753383050293	6
-2.46159579737395	-2.43430164213374	8
-2.19517326619816	-2.03271322710688	8
-1.68923262714215	-2.64390422644848	8
-3.30356831943134	-3.12303493821907	8
-3.18901584283417	-1.75906900095446	8
-3.26389231286956	-3.47011431405622	8
-2.56869653994837	-3.22530459082598	8
-2.53222560689618	-3.6221604772068	8
-2.28768705982872	-3.49756392613699	8
6.5805587007964	-0.924815996858624	6
6.13778817904369	-0.961076299558837	6
7.06486035736415	-0.242193544060157	6
5.54874516812171	-1.19934463699958	6
5.94810311569916	-1.00438572731706	6
5.06937476061656	-1.55995723097156	6
2.98429237191785	4.04553072317291	1
-0.636247783972697	-3.22825233561805	8
-2.95272924284901	-3.22126999197817	8
-0.139868549908594	-1.08055631534706	4
-2.70995134546622	-0.717925968902733	8
3.02365327160279	-1.56083916559492	4
5.8537392196386	1.00441891335651	6
3.62317682000144	4.79172858465227	1
4.12228716749747	5.24533146222707	1
3.4924239508966	7.27041790556269	5
3.07358583672081	8.25286884946218	5
0.422356823297807	9.79014760378017	2
1.65343137661803	9.81551077886473	2
[truncated: 50,088 more rows]
